# Supplementary material for: The Rise of Fine-Tuned CAR-Based Therapies Against Acute Myeloid Leukemia
Source: Cancers (Basel). 2025 Dec 5;17(24):3892. doi: 10.3390/cancers17243892 (PMC12730820; doi:10.3390/cancers17243892)
Supplement: Supplementary file 1 [file cancers-17-03892-s001.zip]

Archive with 1 entries (1 files):
- cancers-3968039-supplementary.pdf
